# Supplementary material for: First record of the subfamily Oxytorinae (Insecta, Hymenoptera, Ichneumonidae) from the Oriental Region, with descriptions of two new species from Vietnam
Source: Biodivers Data J. 2021 Aug 13;9:e69867. doi: 10.3897/BDJ.9.e69867 (PMC8379143; doi:10.3897/BDJ.9.e69867)
Supplement: XML Treatment for Oxytorus carinatus [file BDJ.9.e69867-treatment1.xml]

<!DOCTYPE tp:taxon-treatment
  PUBLIC "-//TaxonX//DTD Taxonomic Treatment Publishing DTD v0 20100105//EN" "tax-treatment-NSO.dtd">
<tp:taxon-treatment xmlns:tp="http://www.plazi.org/taxpub"><tp:treatment-meta><mixed-citation publication-type="journal"><person-group><name><surname>Riedel</surname><given-names>Matthias</given-names></name><name><surname>Vu Van</surname><given-names>Lien</given-names></name><name><surname>Schmidt</surname><given-names>Stefan</given-names></name></person-group><article-title>First record of the subfamily <tp:taxon-name><tp:taxon-name-part taxon-name-part-type="subfamily">Oxytorinae</tp:taxon-name-part></tp:taxon-name> (<tp:taxon-name><tp:taxon-name-part taxon-name-part-type="class">Insecta</tp:taxon-name-part></tp:taxon-name>, <tp:taxon-name><tp:taxon-name-part taxon-name-part-type="order">Hymenoptera</tp:taxon-name-part></tp:taxon-name>, <tp:taxon-name><tp:taxon-name-part taxon-name-part-type="family">Ichneumonidae</tp:taxon-name-part></tp:taxon-name>) from the Oriental Region, with descriptions of two new species from Vietnam</article-title><source>Biodivers Data J</source><day>13</day><month>8</month><year>2021</year><volume>9</volume><pub-id pub-id-type="doi">10.3897/BDJ.9.e69867</pub-id></mixed-citation></tp:treatment-meta><tp:nomenclature><tp:taxon-name>
            <object-id xmlns:xlink="http://www.w3.org/1999/xlink" content-type="arpha" xlink:type="simple">990EEAD1-6039-5505-857F-40CA705EA397</object-id>
            <tp:taxon-name-part taxon-name-part-type="genus">Oxytorus</tp:taxon-name-part>
            <tp:taxon-name-part taxon-name-part-type="species">carinatus</tp:taxon-name-part>
            <object-id xmlns:xlink="http://www.w3.org/1999/xlink" content-type="zoobank" xlink:type="simple" object-id-type="ZooBank">EEDE1208-33B9-409A-AEBC-CFE62C061496</object-id>
          </tp:taxon-name><tp:taxon-authority>Riedel</tp:taxon-authority><tp:taxon-status xmlns:xlink="http://www.w3.org/1999/xlink" xlink:type="simple">sp. n.</tp:taxon-status></tp:nomenclature><tp:treatment-sec sec-type="materials"><title>Materials</title><list list-type="alpha-lower" list-content="occurrences"><list-item><p><bold>Type status:</bold><named-content xmlns:xlink="http://www.w3.org/1999/xlink" content-type="dwc:typeStatus" xlink:type="simple">Holotype</named-content>. <bold>Occurrence:</bold> recordedBy: <named-content xmlns:xlink="http://www.w3.org/1999/xlink" content-type="dwc:recordedBy" xlink:type="simple">Stefan Schmidt</named-content>; individualCount: <named-content xmlns:xlink="http://www.w3.org/1999/xlink" content-type="dwc:individualCount" xlink:type="simple">1</named-content>; sex: <named-content xmlns:xlink="http://www.w3.org/1999/xlink" content-type="dwc:sex" xlink:type="simple">female</named-content>; lifeStage: <named-content xmlns:xlink="http://www.w3.org/1999/xlink" content-type="dwc:lifeStage" xlink:type="simple">adult</named-content>; <bold>Taxon:</bold> scientificName: <named-content xmlns:xlink="http://www.w3.org/1999/xlink" content-type="dwc:scientificName" xlink:type="simple"><tp:taxon-name><tp:taxon-name-part taxon-name-part-type="genus" reg="Oxytorus">Oxytorus</tp:taxon-name-part><tp:taxon-name-part taxon-name-part-type="species" reg="carinatus">carinatus</tp:taxon-name-part></tp:taxon-name></named-content>; phylum: <named-content xmlns:xlink="http://www.w3.org/1999/xlink" content-type="dwc:phylum" xlink:type="simple"><tp:taxon-name><tp:taxon-name-part taxon-name-part-type="phylum">Arthropoda</tp:taxon-name-part></tp:taxon-name></named-content>; class: <named-content xmlns:xlink="http://www.w3.org/1999/xlink" content-type="dwc:class" xlink:type="simple"><tp:taxon-name><tp:taxon-name-part taxon-name-part-type="class">Insecta</tp:taxon-name-part></tp:taxon-name></named-content>; order: <named-content xmlns:xlink="http://www.w3.org/1999/xlink" content-type="dwc:order" xlink:type="simple"><tp:taxon-name><tp:taxon-name-part taxon-name-part-type="order">Hymenoptera</tp:taxon-name-part></tp:taxon-name></named-content>; family: <named-content xmlns:xlink="http://www.w3.org/1999/xlink" content-type="dwc:family" xlink:type="simple"><tp:taxon-name><tp:taxon-name-part taxon-name-part-type="family">Ichneumonidae</tp:taxon-name-part></tp:taxon-name></named-content>; genus: <named-content xmlns:xlink="http://www.w3.org/1999/xlink" content-type="dwc:genus" xlink:type="simple"><tp:taxon-name><tp:taxon-name-part taxon-name-part-type="genus">Oxytorus</tp:taxon-name-part></tp:taxon-name></named-content>; specificEpithet: <named-content xmlns:xlink="http://www.w3.org/1999/xlink" content-type="dwc:specificEpithet" xlink:type="simple"><tp:taxon-name><tp:taxon-name-part taxon-name-part-type="genus" reg="Oxytorus"/><tp:taxon-name-part taxon-name-part-type="species" reg="carinatus">carinatus</tp:taxon-name-part></tp:taxon-name></named-content>; taxonRank: <named-content xmlns:xlink="http://www.w3.org/1999/xlink" content-type="dwc:taxonRank" xlink:type="simple">species</named-content>; scientificNameAuthorship: <named-content xmlns:xlink="http://www.w3.org/1999/xlink" content-type="dwc:scientificNameAuthorship" xlink:type="simple">Riedel</named-content>; <bold>Location:</bold> higherGeography: <named-content xmlns:xlink="http://www.w3.org/1999/xlink" content-type="dwc:higherGeography" xlink:type="simple">South-east Asia</named-content>; country: <named-content xmlns:xlink="http://www.w3.org/1999/xlink" content-type="dwc:country" xlink:type="simple">Vietnam</named-content>; countryCode: <named-content xmlns:xlink="http://www.w3.org/1999/xlink" content-type="dwc:countryCode" xlink:type="simple">VN</named-content>; stateProvince: <named-content xmlns:xlink="http://www.w3.org/1999/xlink" content-type="dwc:stateProvince" xlink:type="simple">Thừa Thiên-Huế</named-content>; locality: <named-content xmlns:xlink="http://www.w3.org/1999/xlink" content-type="dwc:locality" xlink:type="simple">Bach Ma National Park</named-content>; verbatimElevation: <named-content xmlns:xlink="http://www.w3.org/1999/xlink" content-type="dwc:verbatimElevation" xlink:type="simple">1236</named-content>; decimalLatitude: <named-content xmlns:xlink="http://www.w3.org/1999/xlink" content-type="dwc:decimalLatitude" xlink:type="simple">16.19368</named-content>; decimalLongitude: <named-content xmlns:xlink="http://www.w3.org/1999/xlink" content-type="dwc:decimalLongitude" xlink:type="simple">107.85596</named-content>; geodeticDatum: <named-content xmlns:xlink="http://www.w3.org/1999/xlink" content-type="dwc:geodeticDatum" xlink:type="simple">WGS84</named-content>; <bold>Identification:</bold> identifiedBy: <named-content xmlns:xlink="http://www.w3.org/1999/xlink" content-type="dwc:identifiedBy" xlink:type="simple">Matthias Riedel</named-content>; <bold>Event:</bold> eventID: <named-content xmlns:xlink="http://www.w3.org/1999/xlink" content-type="dwc:eventID" xlink:type="simple">ZSM-HYM-S271e</named-content>; samplingProtocol: <named-content xmlns:xlink="http://www.w3.org/1999/xlink" content-type="dwc:samplingProtocol" xlink:type="simple">Yellow Pan Trap</named-content>; eventDate: <named-content xmlns:xlink="http://www.w3.org/1999/xlink" content-type="dwc:eventDate" xlink:type="simple">09-06-2018</named-content>; <bold>Record Level:</bold> type: <named-content xmlns:xlink="http://www.w3.org/1999/xlink" content-type="dwc:type" xlink:type="simple">PhysicalObject</named-content>; language: <named-content xmlns:xlink="http://www.w3.org/1999/xlink" content-type="dwc:language" xlink:type="simple">en</named-content>; institutionCode: <named-content xmlns:xlink="http://www.w3.org/1999/xlink" content-type="dwc:institutionCode" xlink:type="simple">VNMN</named-content>; collectionCode: <named-content xmlns:xlink="http://www.w3.org/1999/xlink" content-type="dwc:collectionCode" xlink:type="simple">Entomology</named-content>; basisOfRecord: <named-content xmlns:xlink="http://www.w3.org/1999/xlink" content-type="dwc:basisOfRecord" xlink:type="simple">PreservedSpecimen</named-content></p></list-item><list-item><p><bold>Type status:</bold><named-content xmlns:xlink="http://www.w3.org/1999/xlink" content-type="dwc:typeStatus" xlink:type="simple">Paratype</named-content>. <bold>Occurrence:</bold> recordedBy: <named-content xmlns:xlink="http://www.w3.org/1999/xlink" content-type="dwc:recordedBy" xlink:type="simple">Stefan Schmidt</named-content>; individualCount: <named-content xmlns:xlink="http://www.w3.org/1999/xlink" content-type="dwc:individualCount" xlink:type="simple">1</named-content>; sex: <named-content xmlns:xlink="http://www.w3.org/1999/xlink" content-type="dwc:sex" xlink:type="simple">female</named-content>; lifeStage: <named-content xmlns:xlink="http://www.w3.org/1999/xlink" content-type="dwc:lifeStage" xlink:type="simple">adult</named-content>; <bold>Taxon:</bold> scientificName: <named-content xmlns:xlink="http://www.w3.org/1999/xlink" content-type="dwc:scientificName" xlink:type="simple"><tp:taxon-name><tp:taxon-name-part taxon-name-part-type="genus" reg="Oxytorus">Oxytorus</tp:taxon-name-part><tp:taxon-name-part taxon-name-part-type="species" reg="carinatus">carinatus</tp:taxon-name-part></tp:taxon-name></named-content>; phylum: <named-content xmlns:xlink="http://www.w3.org/1999/xlink" content-type="dwc:phylum" xlink:type="simple"><tp:taxon-name><tp:taxon-name-part taxon-name-part-type="phylum">Arthropoda</tp:taxon-name-part></tp:taxon-name></named-content>; class: <named-content xmlns:xlink="http://www.w3.org/1999/xlink" content-type="dwc:class" xlink:type="simple"><tp:taxon-name><tp:taxon-name-part taxon-name-part-type="class">Insecta</tp:taxon-name-part></tp:taxon-name></named-content>; order: <named-content xmlns:xlink="http://www.w3.org/1999/xlink" content-type="dwc:order" xlink:type="simple"><tp:taxon-name><tp:taxon-name-part taxon-name-part-type="order">Hymenoptera</tp:taxon-name-part></tp:taxon-name></named-content>; family: <named-content xmlns:xlink="http://www.w3.org/1999/xlink" content-type="dwc:family" xlink:type="simple"><tp:taxon-name><tp:taxon-name-part taxon-name-part-type="family">Ichneumonidae</tp:taxon-name-part></tp:taxon-name></named-content>; genus: <named-content xmlns:xlink="http://www.w3.org/1999/xlink" content-type="dwc:genus" xlink:type="simple"><tp:taxon-name><tp:taxon-name-part taxon-name-part-type="genus">Oxytorus</tp:taxon-name-part></tp:taxon-name></named-content>; specificEpithet: <named-content xmlns:xlink="http://www.w3.org/1999/xlink" content-type="dwc:specificEpithet" xlink:type="simple"><tp:taxon-name><tp:taxon-name-part taxon-name-part-type="genus" reg="Oxytorus"/><tp:taxon-name-part taxon-name-part-type="species" reg="carinatus">carinatus</tp:taxon-name-part></tp:taxon-name></named-content>; taxonRank: <named-content xmlns:xlink="http://www.w3.org/1999/xlink" content-type="dwc:taxonRank" xlink:type="simple">species</named-content>; scientificNameAuthorship: <named-content xmlns:xlink="http://www.w3.org/1999/xlink" content-type="dwc:scientificNameAuthorship" xlink:type="simple">Riedel</named-content>; <bold>Location:</bold> higherGeography: <named-content xmlns:xlink="http://www.w3.org/1999/xlink" content-type="dwc:higherGeography" xlink:type="simple">South-east Asia</named-content>; country: <named-content xmlns:xlink="http://www.w3.org/1999/xlink" content-type="dwc:country" xlink:type="simple">Vietnam</named-content>; countryCode: <named-content xmlns:xlink="http://www.w3.org/1999/xlink" content-type="dwc:countryCode" xlink:type="simple">VN</named-content>; stateProvince: <named-content xmlns:xlink="http://www.w3.org/1999/xlink" content-type="dwc:stateProvince" xlink:type="simple">Thừa Thiên-Huế</named-content>; locality: <named-content xmlns:xlink="http://www.w3.org/1999/xlink" content-type="dwc:locality" xlink:type="simple">Bach Ma National Park, along trail to summit</named-content>; verbatimElevation: <named-content xmlns:xlink="http://www.w3.org/1999/xlink" content-type="dwc:verbatimElevation" xlink:type="simple">1294</named-content>; decimalLatitude: <named-content xmlns:xlink="http://www.w3.org/1999/xlink" content-type="dwc:decimalLatitude" xlink:type="simple">16.19488</named-content>; decimalLongitude: <named-content xmlns:xlink="http://www.w3.org/1999/xlink" content-type="dwc:decimalLongitude" xlink:type="simple">107.85365</named-content>; geodeticDatum: <named-content xmlns:xlink="http://www.w3.org/1999/xlink" content-type="dwc:geodeticDatum" xlink:type="simple">WGS84</named-content>; <bold>Identification:</bold> identifiedBy: <named-content xmlns:xlink="http://www.w3.org/1999/xlink" content-type="dwc:identifiedBy" xlink:type="simple">Matthias Riedel</named-content>; <bold>Event:</bold> eventID: <named-content xmlns:xlink="http://www.w3.org/1999/xlink" content-type="dwc:eventID" xlink:type="simple">ZSM-HYM-S2772</named-content>; samplingProtocol: <named-content xmlns:xlink="http://www.w3.org/1999/xlink" content-type="dwc:samplingProtocol" xlink:type="simple">Yellow Pan Trap</named-content>; eventDate: <named-content xmlns:xlink="http://www.w3.org/1999/xlink" content-type="dwc:eventDate" xlink:type="simple">10-06-2018</named-content>; <bold>Record Level:</bold> type: <named-content xmlns:xlink="http://www.w3.org/1999/xlink" content-type="dwc:type" xlink:type="simple">PhysicalObject</named-content>; language: <named-content xmlns:xlink="http://www.w3.org/1999/xlink" content-type="dwc:language" xlink:type="simple">en</named-content>; institutionCode: <named-content xmlns:xlink="http://www.w3.org/1999/xlink" content-type="dwc:institutionCode" xlink:type="simple">ZSM</named-content>; collectionCode: <named-content xmlns:xlink="http://www.w3.org/1999/xlink" content-type="dwc:collectionCode" xlink:type="simple">Entomology</named-content>; basisOfRecord: <named-content xmlns:xlink="http://www.w3.org/1999/xlink" content-type="dwc:basisOfRecord" xlink:type="simple">PreservedSpecimen</named-content></p></list-item></list></tp:treatment-sec><tp:treatment-sec sec-type="Description"><title>Description</title><p>
            <bold>Female holotype (Fig. <xref ref-type="fig" rid="F5500393">1</xref>)</bold>
          </p><p><bold>Morphology.</bold> Body length 8.0 mm (paratype 7.5 mm). Flagellum with 30 flagellomeres, long and filiform; 1<sup>st</sup> flagellomere 4.3x as long as wide; 3<sup>rd</sup> flagellomere 3.6x as long as wide; pre-apical flagellomere 1.25x as long as wide. Temple short, strongly and almost linearly narrowed behind eye, dorsally ca. 0.35x as long as eye (Fig. <xref ref-type="fig" rid="F5500393">1</xref><xref ref-type="fig" rid="F5500400">c</xref>). Distance of lateral ocellus to eye 1.0x ocellar diameter. Frons and vertex granulate, dull. Face finely punctate and granulate, dull. Clypeus smooth, with some fine setiferous punctures and basal transversal ridge. Malar space 0.5x as long as width of mandibular base. Mandible slender; upper tooth longer than lower one. Maxillary palp very long, 2<sup>nd</sup> palpomere about as long as 3<sup>rd</sup> hind tarsomere. Genal carina reaching hypostomal carina away from mandibular base; both carinae low.</p><p>Mesosoma covered with grey setae. Mesoscutum finely and densely punctate, shining. Notaulus impressed in frontal 0.5 of mesoscutum. Mesopleuron smooth, with fine, dense setiferous punctures ventrally and frontally, speculum smooth and shining (Fig. <xref ref-type="fig" rid="F5500393">1</xref><xref ref-type="fig" rid="F5500403">f</xref>). Metapleuron finely punctate; juxtacoxal carina absent. Scutellum moderately elevated, longer than wide, densely punctate, with complete lateral carina. Propodeum completely carinate, largely smooth and shining. Area basalis almost triangular, slightly longer than wide. Area superomedia with central transverse carina; frontal part almost triangular, caudal part rectangular and wider than long; anterior transverse carina (costula) reaching in its middle (Fig. <xref ref-type="fig" rid="F5500393">1</xref><xref ref-type="fig" rid="F5500399">b</xref>). Apical transverse carina of propodeum slightly lamelliform elevated at posterolateral edge of area dentipara. Hind femur 4.0-4.3x longer than wide; hind tibia 5.1-5.3x as long as wide, apical spurs slightly curved apically. Hind tarsus 1.55x as long as hind tibia. Claws simple, strongly curved, ca. 90° apically.</p><p>Areolet open distally (vein 3rs-m absent); vein 2m-cu slightly proximal to its middle. Vein 1cu-a slightly postfurcal. Nervellus of hind wing slightly inclivous.</p><p>Metasoma rather slender, mainly smooth and shining. 1<sup>st</sup> tergite 3.0x longer than wide; postpetiole almost smooth, with fine dorso-lateral carina. 2<sup>nd</sup> tergite 1.05x as wide as long, with distinct dorso-lateral longitudinal carina (Fig. <xref ref-type="fig" rid="F5500393">1</xref><xref ref-type="fig" rid="F5500402">e</xref>). Thyridium oval, situated at basal margin of 2<sup>nd</sup> tergite. 2<sup>nd</sup> and 3<sup>rd</sup> tergites with fine dense setiferous punctures, shining. 2<sup>nd</sup> and 3<sup>rd</sup> sternites with median folds. Ovipositor sheath rather wide, pointed apically.</p><p><bold>Colour.</bold> Black. Mandible, except teeth, apical 2/3 of clypeus, scape, pedicel and two basal flagellomeres reddish-yellow; following flagellomeres black; flagellomeres 13–19 with ivory stripes or rings. Palps, fore and mid-coxae, all trochanters and hind tarsus, except black base of hind metatarsus ivory. Tegula, spot on speculum, entire metapleuron and propodeum red. Metasoma black; 2<sup>nd</sup> and 3<sup>rd</sup> tergites with diffuse reddish spots apically; 2<sup>nd</sup> and 3<sup>rd</sup> sternites yellowish. Fore and mid-femora, tibiae and tarsi reddish-yellow; hind coxa red; hind femur red, narrowly infuscate at apex; hind tibia black, with reddish or yellowish external stripe. Wings hyaline; pterostigma brown.</p></tp:treatment-sec><tp:treatment-sec sec-type="Diagnosis"><title>Diagnosis</title><p>The species is characterised within the genus <italic><tp:taxon-name><tp:taxon-name-part taxon-name-part-type="genus" reg="Oxytorus">Oxytorus</tp:taxon-name-part></tp:taxon-name></italic> by the transverse carina of the area superomedia and the distinct lateral longitudinal carina of the 2<sup>nd</sup> tergite. Due to the absent vein 3rs-m, the species runs to <italic><tp:taxon-name><tp:taxon-name-part taxon-name-part-type="genus" reg="Oxytorus">O.</tp:taxon-name-part><tp:taxon-name-part taxon-name-part-type="species" reg="luridator">luridator</tp:taxon-name-part></tp:taxon-name></italic> (Gravenhorst, 1820) in the key to Palaearctic species (<xref ref-type="bibr" rid="B5500106">Kasparyan et al. 2014</xref>), but differs by its colour and the unique characters mentioned above.</p></tp:treatment-sec><tp:treatment-sec sec-type="Male"><title>Male</title><p>Unknown</p></tp:treatment-sec><tp:treatment-sec sec-type="Type depository"><title>Type depository</title><p>The holotype is deposited in the Vietnam National Museum of Nature, Vietnam Academy of Science and Technology, Hanoi, Vietnam and the paratype in the Zoologische Staatssammlung München, Munich, Germany.</p></tp:treatment-sec><tp:treatment-sec><!--Section generated to contain objects referenced in tp:taxon-treatment.--><fig-group id="F5500393" position="float" orientation="portrait"><caption><p><italic><tp:taxon-name><tp:taxon-name-part taxon-name-part-type="genus" reg="Oxytorus">Oxytorus</tp:taxon-name-part><tp:taxon-name-part taxon-name-part-type="species" reg="carinatus">carinatus</tp:taxon-name-part></tp:taxon-name></italic> sp. n., female holotype</p></caption><fig id="F5500398" position="float" orientation="portrait"><object-id xmlns:xlink="http://www.w3.org/1999/xlink" content-type="arpha" xlink:type="simple">0F2E37B0-27C7-5E7D-A342-3BDA7D5E44E4</object-id><object-id xmlns:xlink="http://www.w3.org/1999/xlink" content-type="doi" xlink:type="simple">10.3897/BDJ.9.e69867.figure1a</object-id><label>Figure 1a.</label><caption><p>habitus lateral</p></caption><graphic xmlns:xlink="http://www.w3.org/1999/xlink" xlink:href="bdj-09-e69867-g001_a.jpg" xlink:type="simple" position="float" orientation="portrait" id="oo_374800.jpg"><uri content-type="original_file" xlink:type="simple">https://binary.pensoft.net/fig/374800</uri></graphic></fig><fig id="F5500399" position="float" orientation="portrait"><object-id xmlns:xlink="http://www.w3.org/1999/xlink" content-type="arpha" xlink:type="simple">2EB6EC92-0427-5CA5-B055-B86819AA04D9</object-id><object-id xmlns:xlink="http://www.w3.org/1999/xlink" content-type="doi" xlink:type="simple">10.3897/BDJ.9.e69867.figure1b</object-id><label>Figure 1b.</label><caption><p>propodeum dorsal</p></caption><graphic xmlns:xlink="http://www.w3.org/1999/xlink" xlink:href="bdj-09-e69867-g001_b.jpg" xlink:type="simple" position="float" orientation="portrait" id="oo_374801.jpg"><uri content-type="original_file" xlink:type="simple">https://binary.pensoft.net/fig/374801</uri></graphic></fig><fig id="F5500400" position="float" orientation="portrait"><object-id xmlns:xlink="http://www.w3.org/1999/xlink" content-type="arpha" xlink:type="simple">6765F82B-0973-5296-BABA-CB29842B38F0</object-id><object-id xmlns:xlink="http://www.w3.org/1999/xlink" content-type="doi" xlink:type="simple">10.3897/BDJ.9.e69867.figure1c</object-id><label>Figure 1c.</label><caption><p>head dorsal</p></caption><graphic xmlns:xlink="http://www.w3.org/1999/xlink" xlink:href="bdj-09-e69867-g001_c.jpg" xlink:type="simple" position="float" orientation="portrait" id="oo_374802.jpg"><uri content-type="original_file" xlink:type="simple">https://binary.pensoft.net/fig/374802</uri></graphic></fig><fig id="F5500401" position="float" orientation="portrait"><object-id xmlns:xlink="http://www.w3.org/1999/xlink" content-type="arpha" xlink:type="simple">8AA07F44-84DA-5414-A5C9-B7182B0814CD</object-id><object-id xmlns:xlink="http://www.w3.org/1999/xlink" content-type="doi" xlink:type="simple">10.3897/BDJ.9.e69867.figure1d</object-id><label>Figure 1d.</label><caption><p>head frontal</p></caption><graphic xmlns:xlink="http://www.w3.org/1999/xlink" xlink:href="bdj-09-e69867-g001_d.jpg" xlink:type="simple" position="float" orientation="portrait" id="oo_374803.jpg"><uri content-type="original_file" xlink:type="simple">https://binary.pensoft.net/fig/374803</uri></graphic></fig><fig id="F5500402" position="float" orientation="portrait"><object-id xmlns:xlink="http://www.w3.org/1999/xlink" content-type="arpha" xlink:type="simple">3B530696-DA8B-516C-A567-C46B036562B2</object-id><object-id xmlns:xlink="http://www.w3.org/1999/xlink" content-type="doi" xlink:type="simple">10.3897/BDJ.9.e69867.figure1e</object-id><label>Figure 1e.</label><caption><p>second tergite lateral</p></caption><graphic xmlns:xlink="http://www.w3.org/1999/xlink" xlink:href="bdj-09-e69867-g001_e.jpg" xlink:type="simple" position="float" orientation="portrait" id="oo_374804.jpg"><uri content-type="original_file" xlink:type="simple">https://binary.pensoft.net/fig/374804</uri></graphic></fig><fig id="F5500403" position="float" orientation="portrait"><object-id xmlns:xlink="http://www.w3.org/1999/xlink" content-type="arpha" xlink:type="simple">8273BE31-6965-558A-A4B7-A0849F96B216</object-id><object-id xmlns:xlink="http://www.w3.org/1999/xlink" content-type="doi" xlink:type="simple">10.3897/BDJ.9.e69867.figure1f</object-id><label>Figure 1f.</label><caption><p>mesopleuron</p></caption><graphic xmlns:xlink="http://www.w3.org/1999/xlink" xlink:href="bdj-09-e69867-g001_f.jpg" xlink:type="simple" position="float" orientation="portrait" id="oo_374805.jpg"><uri content-type="original_file" xlink:type="simple">https://binary.pensoft.net/fig/374805</uri></graphic></fig></fig-group><fig id="F5500400" position="float" orientation="portrait"><object-id xmlns:xlink="http://www.w3.org/1999/xlink" content-type="arpha" xlink:type="simple">6765F82B-0973-5296-BABA-CB29842B38F0</object-id><object-id xmlns:xlink="http://www.w3.org/1999/xlink" content-type="doi" xlink:type="simple">10.3897/BDJ.9.e69867.figure1c</object-id><label>Figure 1c.</label><caption><p>head dorsal</p></caption><graphic xmlns:xlink="http://www.w3.org/1999/xlink" xlink:href="bdj-09-e69867-g001_c.jpg" xlink:type="simple" position="float" orientation="portrait" id="oo_374802.jpg"><uri content-type="original_file" xlink:type="simple">https://binary.pensoft.net/fig/374802</uri></graphic></fig><fig id="F5500403" position="float" orientation="portrait"><object-id xmlns:xlink="http://www.w3.org/1999/xlink" content-type="arpha" xlink:type="simple">8273BE31-6965-558A-A4B7-A0849F96B216</object-id><object-id xmlns:xlink="http://www.w3.org/1999/xlink" content-type="doi" xlink:type="simple">10.3897/BDJ.9.e69867.figure1f</object-id><label>Figure 1f.</label><caption><p>mesopleuron</p></caption><graphic xmlns:xlink="http://www.w3.org/1999/xlink" xlink:href="bdj-09-e69867-g001_f.jpg" xlink:type="simple" position="float" orientation="portrait" id="oo_374805.jpg"><uri content-type="original_file" xlink:type="simple">https://binary.pensoft.net/fig/374805</uri></graphic></fig><fig id="F5500399" position="float" orientation="portrait"><object-id xmlns:xlink="http://www.w3.org/1999/xlink" content-type="arpha" xlink:type="simple">2EB6EC92-0427-5CA5-B055-B86819AA04D9</object-id><object-id xmlns:xlink="http://www.w3.org/1999/xlink" content-type="doi" xlink:type="simple">10.3897/BDJ.9.e69867.figure1b</object-id><label>Figure 1b.</label><caption><p>propodeum dorsal</p></caption><graphic xmlns:xlink="http://www.w3.org/1999/xlink" xlink:href="bdj-09-e69867-g001_b.jpg" xlink:type="simple" position="float" orientation="portrait" id="oo_374801.jpg"><uri content-type="original_file" xlink:type="simple">https://binary.pensoft.net/fig/374801</uri></graphic></fig><fig id="F5500402" position="float" orientation="portrait"><object-id xmlns:xlink="http://www.w3.org/1999/xlink" content-type="arpha" xlink:type="simple">3B530696-DA8B-516C-A567-C46B036562B2</object-id><object-id xmlns:xlink="http://www.w3.org/1999/xlink" content-type="doi" xlink:type="simple">10.3897/BDJ.9.e69867.figure1e</object-id><label>Figure 1e.</label><caption><p>second tergite lateral</p></caption><graphic xmlns:xlink="http://www.w3.org/1999/xlink" xlink:href="bdj-09-e69867-g001_e.jpg" xlink:type="simple" position="float" orientation="portrait" id="oo_374804.jpg"><uri content-type="original_file" xlink:type="simple">https://binary.pensoft.net/fig/374804</uri></graphic></fig></tp:treatment-sec><ref-list><ref id="B5500106"><element-citation xmlns:xlink="http://www.w3.org/1999/xlink" publication-type="article" xlink:type="simple"><person-group person-group-type="author"><name name-style="western"><surname>Kasparyan</surname><given-names>Dmitri Rafaelevich</given-names></name><name name-style="western"><surname>Oh</surname><given-names>Seung-Ho</given-names></name><name name-style="western"><surname>Choi</surname><given-names>Gang Won</given-names></name><name name-style="western"><surname>Lee</surname><given-names>Jong-Wook</given-names></name></person-group><year>2014</year><article-title>First record of the subfamily <tp:taxon-name><tp:taxon-name-part taxon-name-part-type="subfamily">Oxytorinae</tp:taxon-name-part></tp:taxon-name> (<tp:taxon-name><tp:taxon-name-part taxon-name-part-type="order">Hymenoptera</tp:taxon-name-part></tp:taxon-name>: <tp:taxon-name><tp:taxon-name-part taxon-name-part-type="family">Ichneumonidae</tp:taxon-name-part></tp:taxon-name>) from Korea with descriptions of two new species: First record of <tp:taxon-name><tp:taxon-name-part taxon-name-part-type="subfamily">Oxytorinae</tp:taxon-name-part></tp:taxon-name> from Korea</article-title><source>Entomological Research</source><volume>44</volume><issue>6</issue><fpage>315</fpage><lpage>322</lpage><pub-id pub-id-type="doi">10.1111/1748-5967.12083</pub-id></element-citation></ref></ref-list></tp:taxon-treatment>
