# Supplementary material for: First record of the subfamily Oxytorinae (Insecta, Hymenoptera, Ichneumonidae) from the Oriental Region, with descriptions of two new species from Vietnam
Source: Biodivers Data J. 2021 Aug 13;9:e69867. doi: 10.3897/BDJ.9.e69867 (PMC8379143; doi:10.3897/BDJ.9.e69867)
Supplement: XML Treatment for Oxytorus rufopropodealis [file BDJ.9.e69867-treatment2.xml]

<!DOCTYPE tp:taxon-treatment
  PUBLIC "-//TaxonX//DTD Taxonomic Treatment Publishing DTD v0 20100105//EN" "tax-treatment-NSO.dtd">
<tp:taxon-treatment xmlns:tp="http://www.plazi.org/taxpub"><tp:treatment-meta><mixed-citation publication-type="journal"><person-group><name><surname>Riedel</surname><given-names>Matthias</given-names></name><name><surname>Vu Van</surname><given-names>Lien</given-names></name><name><surname>Schmidt</surname><given-names>Stefan</given-names></name></person-group><article-title>First record of the subfamily <tp:taxon-name><tp:taxon-name-part taxon-name-part-type="subfamily">Oxytorinae</tp:taxon-name-part></tp:taxon-name> (<tp:taxon-name><tp:taxon-name-part taxon-name-part-type="class">Insecta</tp:taxon-name-part></tp:taxon-name>, <tp:taxon-name><tp:taxon-name-part taxon-name-part-type="order">Hymenoptera</tp:taxon-name-part></tp:taxon-name>, <tp:taxon-name><tp:taxon-name-part taxon-name-part-type="family">Ichneumonidae</tp:taxon-name-part></tp:taxon-name>) from the Oriental Region, with descriptions of two new species from Vietnam</article-title><source>Biodivers Data J</source><day>13</day><month>8</month><year>2021</year><volume>9</volume><pub-id pub-id-type="doi">10.3897/BDJ.9.e69867</pub-id></mixed-citation></tp:treatment-meta><tp:nomenclature><tp:taxon-name>
            <object-id xmlns:xlink="http://www.w3.org/1999/xlink" content-type="arpha" xlink:type="simple">C5DC0F59-889C-5FA3-ADBA-6E213A01A669</object-id>
            <tp:taxon-name-part taxon-name-part-type="genus">Oxytorus</tp:taxon-name-part>
            <tp:taxon-name-part taxon-name-part-type="species">rufopropodealis</tp:taxon-name-part>
            <object-id xmlns:xlink="http://www.w3.org/1999/xlink" content-type="zoobank" xlink:type="simple" object-id-type="ZooBank">0A513643-63C6-4FB0-AE27-56F21C310DF8</object-id>
          </tp:taxon-name><tp:taxon-authority>Riedel</tp:taxon-authority><tp:taxon-status xmlns:xlink="http://www.w3.org/1999/xlink" xlink:type="simple">sp. n.</tp:taxon-status></tp:nomenclature><tp:treatment-sec sec-type="materials"><title>Materials</title><list list-type="alpha-lower" list-content="occurrences"><list-item><p><bold>Type status:</bold><named-content xmlns:xlink="http://www.w3.org/1999/xlink" content-type="dwc:typeStatus" xlink:type="simple">Holotype</named-content>. <bold>Occurrence:</bold> recordedBy: <named-content xmlns:xlink="http://www.w3.org/1999/xlink" content-type="dwc:recordedBy" xlink:type="simple">Stefan Schmidt, Olga Schmidt</named-content>; individualCount: <named-content xmlns:xlink="http://www.w3.org/1999/xlink" content-type="dwc:individualCount" xlink:type="simple">1</named-content>; sex: <named-content xmlns:xlink="http://www.w3.org/1999/xlink" content-type="dwc:sex" xlink:type="simple">female</named-content>; lifeStage: <named-content xmlns:xlink="http://www.w3.org/1999/xlink" content-type="dwc:lifeStage" xlink:type="simple">adult</named-content>; <bold>Taxon:</bold> scientificName: <named-content xmlns:xlink="http://www.w3.org/1999/xlink" content-type="dwc:scientificName" xlink:type="simple"><tp:taxon-name><tp:taxon-name-part taxon-name-part-type="genus" reg="Oxytorus">Oxytorus</tp:taxon-name-part><tp:taxon-name-part taxon-name-part-type="species" reg="rufopropodealis">rufopropodealis</tp:taxon-name-part></tp:taxon-name></named-content>; phylum: <named-content xmlns:xlink="http://www.w3.org/1999/xlink" content-type="dwc:phylum" xlink:type="simple"><tp:taxon-name><tp:taxon-name-part taxon-name-part-type="phylum">Arthropoda</tp:taxon-name-part></tp:taxon-name></named-content>; class: <named-content xmlns:xlink="http://www.w3.org/1999/xlink" content-type="dwc:class" xlink:type="simple"><tp:taxon-name><tp:taxon-name-part taxon-name-part-type="class">Insecta</tp:taxon-name-part></tp:taxon-name></named-content>; order: <named-content xmlns:xlink="http://www.w3.org/1999/xlink" content-type="dwc:order" xlink:type="simple"><tp:taxon-name><tp:taxon-name-part taxon-name-part-type="order">Hymenoptera</tp:taxon-name-part></tp:taxon-name></named-content>; family: <named-content xmlns:xlink="http://www.w3.org/1999/xlink" content-type="dwc:family" xlink:type="simple"><tp:taxon-name><tp:taxon-name-part taxon-name-part-type="family">Ichneumonidae</tp:taxon-name-part></tp:taxon-name></named-content>; genus: <named-content xmlns:xlink="http://www.w3.org/1999/xlink" content-type="dwc:genus" xlink:type="simple"><tp:taxon-name><tp:taxon-name-part taxon-name-part-type="genus">Oxytorus</tp:taxon-name-part></tp:taxon-name></named-content>; specificEpithet: <named-content xmlns:xlink="http://www.w3.org/1999/xlink" content-type="dwc:specificEpithet" xlink:type="simple"><tp:taxon-name><tp:taxon-name-part taxon-name-part-type="genus" reg="Oxytorus"/><tp:taxon-name-part taxon-name-part-type="species" reg="rufopropodealis">rufopropodealis</tp:taxon-name-part></tp:taxon-name></named-content>; taxonRank: <named-content xmlns:xlink="http://www.w3.org/1999/xlink" content-type="dwc:taxonRank" xlink:type="simple">species</named-content>; scientificNameAuthorship: <named-content xmlns:xlink="http://www.w3.org/1999/xlink" content-type="dwc:scientificNameAuthorship" xlink:type="simple">Riedel</named-content>; <bold>Location:</bold> higherGeography: <named-content xmlns:xlink="http://www.w3.org/1999/xlink" content-type="dwc:higherGeography" xlink:type="simple">South-east Asia</named-content>; country: <named-content xmlns:xlink="http://www.w3.org/1999/xlink" content-type="dwc:country" xlink:type="simple">Vietnam</named-content>; countryCode: <named-content xmlns:xlink="http://www.w3.org/1999/xlink" content-type="dwc:countryCode" xlink:type="simple">VN</named-content>; stateProvince: <named-content xmlns:xlink="http://www.w3.org/1999/xlink" content-type="dwc:stateProvince" xlink:type="simple">Ninh Binh</named-content>; locality: <named-content xmlns:xlink="http://www.w3.org/1999/xlink" content-type="dwc:locality" xlink:type="simple">Cuc Phuong National Park, nr park center</named-content>; verbatimElevation: <named-content xmlns:xlink="http://www.w3.org/1999/xlink" content-type="dwc:verbatimElevation" xlink:type="simple">395</named-content>; decimalLatitude: <named-content xmlns:xlink="http://www.w3.org/1999/xlink" content-type="dwc:decimalLatitude" xlink:type="simple">20.34903</named-content>; decimalLongitude: <named-content xmlns:xlink="http://www.w3.org/1999/xlink" content-type="dwc:decimalLongitude" xlink:type="simple">105.59606</named-content>; geodeticDatum: <named-content xmlns:xlink="http://www.w3.org/1999/xlink" content-type="dwc:geodeticDatum" xlink:type="simple">WGS85</named-content>; <bold>Identification:</bold> identifiedBy: <named-content xmlns:xlink="http://www.w3.org/1999/xlink" content-type="dwc:identifiedBy" xlink:type="simple">Matthias Riedel</named-content>; <bold>Event:</bold> eventID: <named-content xmlns:xlink="http://www.w3.org/1999/xlink" content-type="dwc:eventID" xlink:type="simple">ZSM-HYM-S27e8</named-content>; samplingProtocol: <named-content xmlns:xlink="http://www.w3.org/1999/xlink" content-type="dwc:samplingProtocol" xlink:type="simple">Yellow Pan Trap</named-content>; eventDate: <named-content xmlns:xlink="http://www.w3.org/1999/xlink" content-type="dwc:eventDate" xlink:type="simple">05/07/2019</named-content>; <bold>Record Level:</bold> type: <named-content xmlns:xlink="http://www.w3.org/1999/xlink" content-type="dwc:type" xlink:type="simple">PhysicalObject</named-content>; language: <named-content xmlns:xlink="http://www.w3.org/1999/xlink" content-type="dwc:language" xlink:type="simple">en</named-content>; institutionCode: <named-content xmlns:xlink="http://www.w3.org/1999/xlink" content-type="dwc:institutionCode" xlink:type="simple">VNMN</named-content>; collectionCode: <named-content xmlns:xlink="http://www.w3.org/1999/xlink" content-type="dwc:collectionCode" xlink:type="simple">Entomology</named-content>; basisOfRecord: <named-content xmlns:xlink="http://www.w3.org/1999/xlink" content-type="dwc:basisOfRecord" xlink:type="simple">PreservedSpecimen</named-content></p></list-item><list-item><p><bold>Type status:</bold><named-content xmlns:xlink="http://www.w3.org/1999/xlink" content-type="dwc:typeStatus" xlink:type="simple">Paratype</named-content>. <bold>Occurrence:</bold> recordedBy: <named-content xmlns:xlink="http://www.w3.org/1999/xlink" content-type="dwc:recordedBy" xlink:type="simple">Stefan Schmidt</named-content>; individualCount: <named-content xmlns:xlink="http://www.w3.org/1999/xlink" content-type="dwc:individualCount" xlink:type="simple">1</named-content>; sex: <named-content xmlns:xlink="http://www.w3.org/1999/xlink" content-type="dwc:sex" xlink:type="simple">female</named-content>; lifeStage: <named-content xmlns:xlink="http://www.w3.org/1999/xlink" content-type="dwc:lifeStage" xlink:type="simple">adult</named-content>; <bold>Taxon:</bold> scientificName: <named-content xmlns:xlink="http://www.w3.org/1999/xlink" content-type="dwc:scientificName" xlink:type="simple"><tp:taxon-name><tp:taxon-name-part taxon-name-part-type="genus" reg="Oxytorus">Oxytorus</tp:taxon-name-part><tp:taxon-name-part taxon-name-part-type="species" reg="rufopropodealis">rufopropodealis</tp:taxon-name-part></tp:taxon-name></named-content>; phylum: <named-content xmlns:xlink="http://www.w3.org/1999/xlink" content-type="dwc:phylum" xlink:type="simple"><tp:taxon-name><tp:taxon-name-part taxon-name-part-type="phylum">Arthropoda</tp:taxon-name-part></tp:taxon-name></named-content>; class: <named-content xmlns:xlink="http://www.w3.org/1999/xlink" content-type="dwc:class" xlink:type="simple"><tp:taxon-name><tp:taxon-name-part taxon-name-part-type="class">Insecta</tp:taxon-name-part></tp:taxon-name></named-content>; order: <named-content xmlns:xlink="http://www.w3.org/1999/xlink" content-type="dwc:order" xlink:type="simple"><tp:taxon-name><tp:taxon-name-part taxon-name-part-type="order">Hymenoptera</tp:taxon-name-part></tp:taxon-name></named-content>; family: <named-content xmlns:xlink="http://www.w3.org/1999/xlink" content-type="dwc:family" xlink:type="simple"><tp:taxon-name><tp:taxon-name-part taxon-name-part-type="family">Ichneumonidae</tp:taxon-name-part></tp:taxon-name></named-content>; genus: <named-content xmlns:xlink="http://www.w3.org/1999/xlink" content-type="dwc:genus" xlink:type="simple"><tp:taxon-name><tp:taxon-name-part taxon-name-part-type="genus">Oxytorus</tp:taxon-name-part></tp:taxon-name></named-content>; specificEpithet: <named-content xmlns:xlink="http://www.w3.org/1999/xlink" content-type="dwc:specificEpithet" xlink:type="simple"><tp:taxon-name><tp:taxon-name-part taxon-name-part-type="genus" reg="Oxytorus"/><tp:taxon-name-part taxon-name-part-type="species" reg="rufopropodealis">rufopropodealis</tp:taxon-name-part></tp:taxon-name></named-content>; taxonRank: <named-content xmlns:xlink="http://www.w3.org/1999/xlink" content-type="dwc:taxonRank" xlink:type="simple">species</named-content>; scientificNameAuthorship: <named-content xmlns:xlink="http://www.w3.org/1999/xlink" content-type="dwc:scientificNameAuthorship" xlink:type="simple">Riedel</named-content>; <bold>Location:</bold> higherGeography: <named-content xmlns:xlink="http://www.w3.org/1999/xlink" content-type="dwc:higherGeography" xlink:type="simple">South-east Asia</named-content>; country: <named-content xmlns:xlink="http://www.w3.org/1999/xlink" content-type="dwc:country" xlink:type="simple">Vietnam</named-content>; countryCode: <named-content xmlns:xlink="http://www.w3.org/1999/xlink" content-type="dwc:countryCode" xlink:type="simple">VN</named-content>; stateProvince: <named-content xmlns:xlink="http://www.w3.org/1999/xlink" content-type="dwc:stateProvince" xlink:type="simple">Ninh Binh</named-content>; locality: <named-content xmlns:xlink="http://www.w3.org/1999/xlink" content-type="dwc:locality" xlink:type="simple">Cuc Phuong National Park, nr park center</named-content>; verbatimElevation: <named-content xmlns:xlink="http://www.w3.org/1999/xlink" content-type="dwc:verbatimElevation" xlink:type="simple">525</named-content>; decimalLatitude: <named-content xmlns:xlink="http://www.w3.org/1999/xlink" content-type="dwc:decimalLatitude" xlink:type="simple">20.35507</named-content>; decimalLongitude: <named-content xmlns:xlink="http://www.w3.org/1999/xlink" content-type="dwc:decimalLongitude" xlink:type="simple">105.60213</named-content>; geodeticDatum: <named-content xmlns:xlink="http://www.w3.org/1999/xlink" content-type="dwc:geodeticDatum" xlink:type="simple">WGS85</named-content>; <bold>Identification:</bold> identifiedBy: <named-content xmlns:xlink="http://www.w3.org/1999/xlink" content-type="dwc:identifiedBy" xlink:type="simple">Matthias Riedel</named-content>; <bold>Event:</bold> eventID: <named-content xmlns:xlink="http://www.w3.org/1999/xlink" content-type="dwc:eventID" xlink:type="simple">ZSM-HYM-S2774</named-content>; samplingProtocol: <named-content xmlns:xlink="http://www.w3.org/1999/xlink" content-type="dwc:samplingProtocol" xlink:type="simple">Yellow Pan Trap</named-content>; eventDate: <named-content xmlns:xlink="http://www.w3.org/1999/xlink" content-type="dwc:eventDate" xlink:type="simple">05/08/2019</named-content>; <bold>Record Level:</bold> type: <named-content xmlns:xlink="http://www.w3.org/1999/xlink" content-type="dwc:type" xlink:type="simple">PhysicalObject</named-content>; language: <named-content xmlns:xlink="http://www.w3.org/1999/xlink" content-type="dwc:language" xlink:type="simple">en</named-content>; institutionCode: <named-content xmlns:xlink="http://www.w3.org/1999/xlink" content-type="dwc:institutionCode" xlink:type="simple">ZSM</named-content>; collectionCode: <named-content xmlns:xlink="http://www.w3.org/1999/xlink" content-type="dwc:collectionCode" xlink:type="simple">Entomology</named-content>; basisOfRecord: <named-content xmlns:xlink="http://www.w3.org/1999/xlink" content-type="dwc:basisOfRecord" xlink:type="simple">PreservedSpecimen</named-content></p></list-item></list></tp:treatment-sec><tp:treatment-sec sec-type="Description"><title>Description</title><p>
            <bold>Female holotype (Fig. <xref ref-type="fig" rid="F5500408">2</xref>)</bold>
          </p><p><bold>Morphology.</bold> Body length 8.2 mm (paratype: 7.3 mm). Flagellum with 31 (paratype: 28) flagellomeres, long and filiform; 1<sup>st</sup> flagellomere 4.2x as long as wide; 3<sup>rd</sup> flagellomere 3.9x as long as wide; pre-apical flagellomere 1.1x as long as wide. Temple short, strongly and almost linearly narrowed behind eye, ca. 0.4x as wide as eye (Fig. <xref ref-type="fig" rid="F5500408">2</xref><xref ref-type="fig" rid="F5500415">c</xref>). Distance of lateral ocellus to eye 0.9x ocellar diameter. Frons and vertex granulate, dull. Face finely punctate and granulate, dull. Clypeus with some coarse setiferous punctures and basal transversal ridge. Malar space 0.6x as long as width of mandibular base. Mandible slender; upper tooth longer than lower one. Maxillary palps very long, 2<sup>nd</sup> palpomere about as long as 3<sup>rd</sup> hind tarsomere. Genal carina reaching hypostomal carina away from mandibular base; both carinae low.</p><p>Mesosoma covered with grey setae. Mesoscutum finely punctate and granulate, dull. Notaulus not impressed. Mesopleuron smooth, with band of fine longitudinal striation dorsally and rather dense setiferous punctures ventrally, speculum smooth and shining (Fig. <xref ref-type="fig" rid="F5500408">2</xref><xref ref-type="fig" rid="F5500417">e</xref>). Metapleuron punctate; juxtacoxal carina absent. Scutellum moderately elevated, longer than wide, punctate, with lateral carina in basal 0.2. Propodeum completely carinate, mainly and finely rugose, area petiolaris smoothened. Area basalis trapezoid, 1.5x longer than wide. Area superomedia almost rectangular, 1.3x as long as wide, apical carina weak or absent; anterior transverse carina (costula) reaching at its basal third (Fig. <xref ref-type="fig" rid="F5500408">2</xref><xref ref-type="fig" rid="F5500414">b</xref>). Apical transversal carina slightly lamelliform elevated at posterolateral edge of area dentipara. Hind femur 3.9x as long as wide; hind tibia 4.6x as long as wide, apical spurs curved apically. Hind tarsus 1.75x as long as hind tibia. Claws simple, strongly curved ca. 90° apically.</p><p>Areolet rhombic, pointed or shortly sessile frontally; vein 2m-cu slightly distal to its middle. Vein 1cu-a interstitial. Nervellus of hind wing slightly inclivous.</p><p>Metasoma rather slender, mainly smooth and shining. 1<sup>st</sup> tergite 2.4x longer than wide; postpetiole with fine longitudinal striae, especially on lateral fields. 2<sup>nd</sup> tergite 1.25x wider than long, without lateral carina. Thyridium oval, situated at basal margin of 2<sup>nd</sup> tergite. 2<sup>nd</sup> and 3<sup>rd</sup> tergites with some fine setiferous punctures laterally. 2<sup>nd</sup> and 3<sup>rd</sup> sternites with median folds. Ovipositor sheath stout and wide.</p><p><bold>Colour.</bold> Black. Scape, pedicel and two basal flagellomeres yellowish; following flagellomeres black; flagellomeres 10-17 with ivory stripes or rings. Palps, fore and mid-coxae, all trochanters and hind tarsus, except black base of hind metatarsus, ivory. Tegula, scutellum and postscutellum yellowish. Hind margin of mesopleuron, entire metapleuron and propodeum red. Metasoma black; petiolus partly reddish-brown dorsally; post-petiolus, 2<sup>nd</sup> and 3<sup>rd</sup> tergites with yellowish bands in apical halfs; 2<sup>nd</sup> and 3<sup>rd</sup> sternites yellowish. Fore and mid-femora, tibiae and tarsi pale yellowish; hind coxa reddish-yellow, with brown lateral stripe; hind femur red or chestnut-red; hind tibia blackish, with cream-yellow sub-basal stripe. Wings hyaline; pterostigma ochreous.</p></tp:treatment-sec><tp:treatment-sec sec-type="Diagnosis"><title>Diagnosis</title><p>The species runs to <italic><tp:taxon-name><tp:taxon-name-part taxon-name-part-type="genus" reg="Oxytorus">O.</tp:taxon-name-part><tp:taxon-name-part taxon-name-part-type="species" reg="kamikochianus">kamikochianus</tp:taxon-name-part></tp:taxon-name></italic> (Momoi, 1965) in the key of <xref ref-type="bibr" rid="B5500106">Kasparyan et al. (2014)</xref>, but can been separated by the different colour of the propodeum and the metasoma.</p></tp:treatment-sec><tp:treatment-sec sec-type="Male"><title>Male</title><p>Unknown</p></tp:treatment-sec><tp:treatment-sec sec-type="Type depository"><title>Type depository</title><p>The holotype is deposited in the Vietnam National Museum of Nature, Vietnam Academy of Science and Technology, Hanoi, Vietnam and the paratype in the Zoologische Staatssammlung München, Munich, Germany.</p></tp:treatment-sec><tp:treatment-sec><!--Section generated to contain objects referenced in tp:taxon-treatment.--><fig-group id="F5500408" position="float" orientation="portrait"><caption><p><italic><tp:taxon-name><tp:taxon-name-part taxon-name-part-type="genus" reg="Oxytorus">Oxytorus</tp:taxon-name-part><tp:taxon-name-part taxon-name-part-type="species" reg="rufopropodealis">rufopropodealis</tp:taxon-name-part></tp:taxon-name></italic> sp. n., female holotype</p></caption><fig id="F5500413" position="float" orientation="portrait"><object-id xmlns:xlink="http://www.w3.org/1999/xlink" content-type="arpha" xlink:type="simple">489D4B06-B380-51D6-8533-1EBF48DAE674</object-id><object-id xmlns:xlink="http://www.w3.org/1999/xlink" content-type="doi" xlink:type="simple">10.3897/BDJ.9.e69867.figure2a</object-id><label>Figure 2a.</label><caption><p>habitus lateral</p></caption><graphic xmlns:xlink="http://www.w3.org/1999/xlink" xlink:href="bdj-09-e69867-g002_a.jpg" xlink:type="simple" position="float" orientation="portrait" id="oo_374806.jpg"><uri content-type="original_file" xlink:type="simple">https://binary.pensoft.net/fig/374806</uri></graphic></fig><fig id="F5500414" position="float" orientation="portrait"><object-id xmlns:xlink="http://www.w3.org/1999/xlink" content-type="arpha" xlink:type="simple">5AEA000B-A6A8-5650-A807-E04BE8F04434</object-id><object-id xmlns:xlink="http://www.w3.org/1999/xlink" content-type="doi" xlink:type="simple">10.3897/BDJ.9.e69867.figure2b</object-id><label>Figure 2b.</label><caption><p>propodeum dorsal</p></caption><graphic xmlns:xlink="http://www.w3.org/1999/xlink" xlink:href="bdj-09-e69867-g002_b.jpg" xlink:type="simple" position="float" orientation="portrait" id="oo_374807.jpg"><uri content-type="original_file" xlink:type="simple">https://binary.pensoft.net/fig/374807</uri></graphic></fig><fig id="F5500415" position="float" orientation="portrait"><object-id xmlns:xlink="http://www.w3.org/1999/xlink" content-type="arpha" xlink:type="simple">EFBD650E-14AF-5B98-8CBE-1A935B155BEB</object-id><object-id xmlns:xlink="http://www.w3.org/1999/xlink" content-type="doi" xlink:type="simple">10.3897/BDJ.9.e69867.figure2c</object-id><label>Figure 2c.</label><caption><p>head dorsal</p></caption><graphic xmlns:xlink="http://www.w3.org/1999/xlink" xlink:href="bdj-09-e69867-g002_c.jpg" xlink:type="simple" position="float" orientation="portrait" id="oo_374808.jpg"><uri content-type="original_file" xlink:type="simple">https://binary.pensoft.net/fig/374808</uri></graphic></fig><fig id="F5500416" position="float" orientation="portrait"><object-id xmlns:xlink="http://www.w3.org/1999/xlink" content-type="arpha" xlink:type="simple">50971F79-6B0D-58D7-95A4-316CAED3C7EF</object-id><object-id xmlns:xlink="http://www.w3.org/1999/xlink" content-type="doi" xlink:type="simple">10.3897/BDJ.9.e69867.figure2d</object-id><label>Figure 2d.</label><caption><p>head frontal</p></caption><graphic xmlns:xlink="http://www.w3.org/1999/xlink" xlink:href="bdj-09-e69867-g002_d.jpg" xlink:type="simple" position="float" orientation="portrait" id="oo_374809.jpg"><uri content-type="original_file" xlink:type="simple">https://binary.pensoft.net/fig/374809</uri></graphic></fig><fig id="F5500417" position="float" orientation="portrait"><object-id xmlns:xlink="http://www.w3.org/1999/xlink" content-type="arpha" xlink:type="simple">00BB2173-F9EA-56D0-A4D0-F1805578A9AB</object-id><object-id xmlns:xlink="http://www.w3.org/1999/xlink" content-type="doi" xlink:type="simple">10.3897/BDJ.9.e69867.figure2e</object-id><label>Figure 2e.</label><caption><p>mesopleuron</p></caption><graphic xmlns:xlink="http://www.w3.org/1999/xlink" xlink:href="bdj-09-e69867-g002_e.jpg" xlink:type="simple" position="float" orientation="portrait" id="oo_374810.jpg"><uri content-type="original_file" xlink:type="simple">https://binary.pensoft.net/fig/374810</uri></graphic></fig></fig-group><fig id="F5500415" position="float" orientation="portrait"><object-id xmlns:xlink="http://www.w3.org/1999/xlink" content-type="arpha" xlink:type="simple">EFBD650E-14AF-5B98-8CBE-1A935B155BEB</object-id><object-id xmlns:xlink="http://www.w3.org/1999/xlink" content-type="doi" xlink:type="simple">10.3897/BDJ.9.e69867.figure2c</object-id><label>Figure 2c.</label><caption><p>head dorsal</p></caption><graphic xmlns:xlink="http://www.w3.org/1999/xlink" xlink:href="bdj-09-e69867-g002_c.jpg" xlink:type="simple" position="float" orientation="portrait" id="oo_374808.jpg"><uri content-type="original_file" xlink:type="simple">https://binary.pensoft.net/fig/374808</uri></graphic></fig><fig id="F5500417" position="float" orientation="portrait"><object-id xmlns:xlink="http://www.w3.org/1999/xlink" content-type="arpha" xlink:type="simple">00BB2173-F9EA-56D0-A4D0-F1805578A9AB</object-id><object-id xmlns:xlink="http://www.w3.org/1999/xlink" content-type="doi" xlink:type="simple">10.3897/BDJ.9.e69867.figure2e</object-id><label>Figure 2e.</label><caption><p>mesopleuron</p></caption><graphic xmlns:xlink="http://www.w3.org/1999/xlink" xlink:href="bdj-09-e69867-g002_e.jpg" xlink:type="simple" position="float" orientation="portrait" id="oo_374810.jpg"><uri content-type="original_file" xlink:type="simple">https://binary.pensoft.net/fig/374810</uri></graphic></fig><fig id="F5500414" position="float" orientation="portrait"><object-id xmlns:xlink="http://www.w3.org/1999/xlink" content-type="arpha" xlink:type="simple">5AEA000B-A6A8-5650-A807-E04BE8F04434</object-id><object-id xmlns:xlink="http://www.w3.org/1999/xlink" content-type="doi" xlink:type="simple">10.3897/BDJ.9.e69867.figure2b</object-id><label>Figure 2b.</label><caption><p>propodeum dorsal</p></caption><graphic xmlns:xlink="http://www.w3.org/1999/xlink" xlink:href="bdj-09-e69867-g002_b.jpg" xlink:type="simple" position="float" orientation="portrait" id="oo_374807.jpg"><uri content-type="original_file" xlink:type="simple">https://binary.pensoft.net/fig/374807</uri></graphic></fig></tp:treatment-sec><ref-list><ref id="B5500106"><element-citation xmlns:xlink="http://www.w3.org/1999/xlink" publication-type="article" xlink:type="simple"><person-group person-group-type="author"><name name-style="western"><surname>Kasparyan</surname><given-names>Dmitri Rafaelevich</given-names></name><name name-style="western"><surname>Oh</surname><given-names>Seung-Ho</given-names></name><name name-style="western"><surname>Choi</surname><given-names>Gang Won</given-names></name><name name-style="western"><surname>Lee</surname><given-names>Jong-Wook</given-names></name></person-group><year>2014</year><article-title>First record of the subfamily <tp:taxon-name><tp:taxon-name-part taxon-name-part-type="subfamily">Oxytorinae</tp:taxon-name-part></tp:taxon-name> (<tp:taxon-name><tp:taxon-name-part taxon-name-part-type="order">Hymenoptera</tp:taxon-name-part></tp:taxon-name>: <tp:taxon-name><tp:taxon-name-part taxon-name-part-type="family">Ichneumonidae</tp:taxon-name-part></tp:taxon-name>) from Korea with descriptions of two new species: First record of <tp:taxon-name><tp:taxon-name-part taxon-name-part-type="subfamily">Oxytorinae</tp:taxon-name-part></tp:taxon-name> from Korea</article-title><source>Entomological Research</source><volume>44</volume><issue>6</issue><fpage>315</fpage><lpage>322</lpage><pub-id pub-id-type="doi">10.1111/1748-5967.12083</pub-id></element-citation></ref></ref-list></tp:taxon-treatment>
